# Supplementary material for: Drug repurposing in psoriasis, performed by reversal of disease-associated gene expression profiles
Source: Comput Struct Biotechnol J. 2022 Nov 9;20:6097–107. doi: 10.1016/j.csbj.2022.10.046 (PMC9668643; doi:10.1016/j.csbj.2022.10.046)
Supplement: Supplementary data 1 [file mmc1.xlsx]

## Sheet: Drug_Per_Export_GSE1335
Rank	Score	Type	ID	Drug Name	Description
8545	-96.34	cp	BRD-K39944607	ochratoxin-a	Phenylalanyl tRNA synthetase inhibitor
8538	-93.05	cp	BRD-K52313696	tacedinaline	HDAC inhibitor
8534	-92.31	cp	BRD-K11663430	pyroxamide	HDAC inhibitor
8533	-91.79	cp	BRD-K09991945	GSK-3-inhibitor-II	PKC inhibitor
8532	-91.57	cp	BRD-K11558771	droxinostat	HDAC inhibitor
8523	-89.02	cp	BRD-K28029915	dolasetron	Serotonin receptor antagonist
8518	-87.02	cp	BRD-K67566344	KU-0063794	MTOR inhibitor
8516	-86.68	cp	BRD-K68065987	MK-2206	AKT inhibitor
8514	-86.24	cp	BRD-K69932463	AZD-8055	MTOR inhibitor
8513	-86.11	cp	BRD-A87387433	cefpodoxime	Bacterial cell wall synthesis inhibitor
8512	-85.97	cp	BRD-K94270326	ecopipam	Dopamine receptor antagonist
8504	-83.47	cp	BRD-A49225603	alimemazine	Histamine receptor agonist
8498	-80.85	cp	BRD-K40175214	torin-1	MTOR inhibitor
8493	-79.85	cp	BRD-K54704028	BAY-36-7620	Glutamate receptor antagonist
8491	-79.8	cp	BRD-K70577657	H-9	PKA inhibitor
8488	-79.42	cp	BRD-A55815733	phylloquinone	Vitamin K
8482	-78.56	cp	BRD-K01648091	LE-300	Dopamine receptor antagonist
8478	-78.03	cp	BRD-K71035033	masitinib	KIT inhibitor
8476	-77.88	cp	BRD-A66927094	nemonapride	Dopamine receptor antagonist
8475	-77.75	cp	BRD-K18250272	propoxycaine	Local anesthetic
8466	-75.68	cp	BRD-K14696368	9-methyl-5H-6-thia-4,5-diaza-chrysene-6,6-dioxide	NFkB pathway inhibitor
8461	-75.22	cp	BRD-A55393291	testosterone	Androgen receptor agonist
8460	-74.92	cp	BRD-K69840642	ISOX	HDAC inhibitor
8459	-74.64	cp	BRD-K94294671	OSI-027	MTOR inhibitor
8457	-74.41	cp	BRD-K22828899	TUL-XXI039	Serine/threonine kinase inhibitor
8456	-74.4	cp	BRD-K74761218	WT-171	HDAC inhibitor
8452	-73.76	cp	BRD-K31471398	dihydrexidine	Dopamine receptor agonist
8444	-73.03	cp	BRD-K17378184	prestwick-559	Dopamine receptor agonist
8442	-72.79	cp	BRD-A43331270	niguldipine	Calcium channel blocker
8436	-72.38	cp	BRD-K51541829	RO-25-6981	Ionotropic glutamate receptor antagonist
8432	-71.94	cp	BRD-K08996725	zolantidine	Histamine receptor antagonist
8424	-70.34	cp	BRD-K63343048	orlistat	Lipase inhibitor
8422	-70.31	cp	BRD-K08640512	RS-100329	Adrenergic receptor antagonist
8416	-69.75	cp	BRD-K33226500	indinavir	HIV protease inhibitor
8411	-69.52	cp	BRD-K82036761	sertraline	Serotonin receptor antagonist
8400	-68.15	cp	BRD-K99818283	PIK-90	PI3K inhibitor
8398	-67.83	cp	BRD-K70557564	zosuquidar	P-glycoprotein inhibitor
8395	-67.74	cp	BRD-K38305202	domperidone	Dopamine receptor antagonist
8391	-67.44	cp	BRD-K06014311	DH-97	Melatonin receptor antagonist
8386	-66.9	cp	BRD-K63165456	norcyclobenzaprine	Adrenergic receptor agonist
8381	-66.25	cp	BRD-M64432851	sunitinib	FLT3 inhibitor
8378	-65.88	cp	BRD-K12502280	TG-101348	FLT3 inhibitor
8369	-65.16	cp	BRD-K50464341	berbamine	Calmodulin antagonist
8358	-63.34	cp	BRD-K95921201	reserpine	Vesicular monoamine transporter inhibitor
8357	-63.26	cp	BRD-K70490179	rimcazole	Sigma receptor antagonist
8348	-62.38	cp	BRD-K30677119	PP-30	RAF inhibitor
8346	-61.9	cp	BRD-K21565985	xylazine	Adrenergic receptor agonist
8341	-61.68	cp	BRD-A48570745	ivermectin	GABA receptor agonist
8336	-60.62	cp	BRD-K12184916	dactolisib	MTOR inhibitor
8335	-60.61	cp	BRD-K01253243	SB-590885	RAF inhibitor
8333	-60.09	cp	BRD-K89348303	ramipril	ACE inhibitor
8316	-58.99	cp	BRD-K82147103	lofepramine	Norepinephrine reuptake inhibitor
8314	-58.73	cp	BRD-A20131130	2',5'-dideoxyadenosine	Adenylyl cyclase inhibitor
8313	-58.5	cp	BRD-K85925969	zalcitabine	Nucleoside reverse transcriptase inhibitor
8311	-58.3	cp	BRD-K51751936	alfadolone	GABA receptor agonist
8305	-57.74	cp	BRD-K08890269	CO-102862	Sodium channel blocker
8302	-57.19	cp	BRD-K60219430	serdemetan	MDM inhibitor
8300	-56.89	cp	BRD-K64052750	gefitinib	EGFR inhibitor
8298	-56.86	cp	BRD-K70327191	benzoxiquine	Anti-infective
8295	-56.56	cp	BRD-K80672993	M2-PK-activator	-666
8292	-56.35	cp	BRD-U25771771	WZ-4-145	EGFR inhibitor
8289	-55.84	cp	BRD-K22503835	scriptaid	HDAC inhibitor
8286	-55.17	cp	BRD-K53414658	tivozanib	VEGFR inhibitor
8284	-55.06	cp	BRD-K97764662	PD-173074	FGFR inhibitor
8283	-55.04	cp	BRD-A64297288	amlodipine	Calcium channel blocker
8282	-55.02	cp	BRD-K72676686	fluvoxamine	Selective serotonin reuptake inhibitor (SSRI)
8281	-54.88	cp	BRD-A30435184	metergoline	Dopamine receptor agonist
8273	-53.93	cp	BRD-K04976539	aminogenistein	SRC inhibitor
8271	-53.6	cp	BRD-K71003802	hippeastrine	Plant alkaloid
8266	-53.25	cp	BRD-K00337317	NU-7441	DNA dependent protein kinase inhibitor
8265	-53.13	cp	BRD-K17415526	tyrphostin-AG-835	Protein tyrosine kinase inhibitor
8253	-51.7	cp	BRD-K48935217	epothilone	Microtubule inhibitor
8252	-51.58	cp	BRD-A94413429	NTNCB	Neuropeptide receptor antagonist
8250	-51.55	cp	BRD-A13122391	triptolide	RNA polymerase inhibitor
8248	-51.5	cp	BRD-K63068307	ZSTK-474	PI3K inhibitor
8246	-51.21	cp	BRD-A70268693	PG-9	Acetylcholine receptor agonist
8240	-50.42	cp	BRD-K51575138	TPCA-1	IKK inhibitor
8239	-50.32	cp	BRD-K05653692	DL-PDMP	Glucosyltransferase inhibitor
8235	-50.25	cp	BRD-K28453807	nitrocaramiphen	Cholinergic receptor antagonist
8231	-49.85	cp	BRD-K65910366	KUC103904N	-666
8228	-49.74	cp	BRD-K16621777	enobosarm	Androgen receptor modulator
8227	-49.69	cp	BRD-K07325606	hispidin	PKC inhibitor
8225	-49.35	cp	BRD-K32584078	BML-257	AKT inhibitor
8222	-49.2	cp	BRD-A36217750	sulfinpyrazone	Uricosuric blocker
8218	-49	cp	BRD-K83010055	VU-0415374-1	Glutamate receptor modulator
8217	-48.85	cp	BRD-K08924299	palonosetron	Serotonin receptor antagonist
8214	-48.59	cp	BRD-A38030642	cyclosporin-a	Calcineurin inhibitor
8211	-48.08	cp	BRD-A73859745	glycodeoxycholic-acid	Apoptosis stimulant
8208	-47.86	cp	BRD-K16485616	mocetinostat	HDAC inhibitor
8205	-47.72	cp	BRD-K51485625	ritonavir	HIV protease inhibitor
8201	-47.14	cp	BRD-K87510569	RS-504393	CC chemokine receptor antagonist
8197	-46.86	cp	BRD-K56957086	dacinostat	HDAC inhibitor
8195	-46.72	cp	BRD-K73290745	ICI-199441	Opioid receptor agonist
8189	-46.06	cp	BRD-A45889380	mepacrine	Cytokine production inhibitor
8187	-45.88	cp	BRD-K68264559	brimonidine	Adrenergic receptor agonist
8184	-45.71	cp	BRD-A39415247	norethisterone	Progesterone receptor agonist
8183	-45.62	cp	BRD-K94689771	pinocembrin	CYP1B1 inhibitor
8182	-45.6	cp	BRD-A17411484	carprofen	Cyclooxygenase inhibitor
8180	-45.32	cp	BRD-A97730597	hexylcaine	Sodium channel blocker
8179	-45.28	cp	BRD-A10969569	ambelline	Plant alkaloid
8176	-45.14	cp	BRD-K52522949	NCH-51	HDAC inhibitor
8172	-44.81	cp	BRD-K54987996	CAY-10578	Casein kinase inhibitor
8171	-44.78	cp	BRD-K38449220	seneciphylline	Cytochrome P450 inhibitor
8169	-44.77	cp	BRD-K87142802	veliparib	PARP inhibitor
8168	-44.74	cp	BRD-K03319035	maprotiline	Norepinephrine reuptake inhibitor
8166	-44.64	cp	BRD-K60460488	nelfinavir	HIV protease inhibitor
8163	-44.43	cp	BRD-K59469039	AG-879	Angiogenesis inhibitor
8159	-43.75	cp	BRD-A99833829	bethanechol	Acetylcholine receptor agonist
8151	-43.3	cp	BRD-K26373640	IKK-2-inhibitor	IKK inhibitor
8150	-43.26	cp	BRD-K51476772	ST-638	Tyrosine kinase inhibitor
8147	-43.07	cp	BRD-K52911425	GDC-0941	PI3K inhibitor
8146	-43.03	cp	BRD-K37814297	acepromazine	Dopamine receptor antagonist
8142	-42.7	cp	BRD-A94543220	bifonazole	Sterol demethylase inhibitor
8141	-42.52	cp	BRD-K17823458	danoprevir	HCV inhibitor
8139	-42.49	cp	BRD-K06388322	pramipexole	Dopamine receptor agonist
8137	-42.35	cp	BRD-K19220233	JNK-9L	JNK inhibitor
8136	-42.34	cp	BRD-A89337244	PD-102807	Acetylcholine receptor antagonist
8134	-42.24	cp	BRD-K23192422	lestaurtinib	FLT3 inhibitor
8132	-42.2	cp	BRD-A27489425	rolitetracycline	Bacterial 30S ribosomal subunit inhibitor
8129	-41.72	cp	BRD-K68336408	tyrphostin-AG-1478	EGFR inhibitor
8128	-41.68	cp	BRD-K52989797	clomipramine	Serotonin transporter inhibitor (SERT)
8123	-41.2	cp	BRD-K77908580	entinostat	HDAC inhibitor
8122	-41.16	cp	BRD-A13650332	flucloxacillin	Bacterial cell wall synthesis inhibitor
8117	-40.8	cp	BRD-A43082555	loxoprofen	Cyclooxygenase inhibitor
8104	-40.09	cp	BRD-A16700644	isoxsuprine	Adrenergic receptor agonist
8103	-40.07	cp	BRD-A96456596	FPL-55712	Leukotriene receptor antagonist
8102	-40.02	cp	BRD-K22662435	ganciclovir	DNA polymerase inhibitor
8101	-39.97	cp	BRD-A05186015	bupropion	Dopamine uptake inhibitor
8098	-39.61	cp	BRD-A45498368	WYE-125132	MTOR inhibitor
8097	-39.46	cp	BRD-K13261168	LY-16350	Dopamine receptor agonist
8095	-39.39	cp	BRD-K63979671	etifenin	Compound used in hepatobiliary scans of the liver
8091	-39.27	cp	BRD-K66944906	fraxidin	Carbonic anhydrase inhibitor
8082	-38.53	cp	BRD-A24817035	laudanosine	Central nervous system agent
8080	-38.49	cp	BRD-K86873305	piperacillin	Bacterial cell wall synthesis inhibitor
8079	-38.46	cp	BRD-K00206590	P-1075	ATP channel activator
8078	-38.4	cp	BRD-K32906660	bis-tyrphostin	EGFR inhibitor
8075	-38.14	cp	BRD-K48923948	BMS-641988	Androgen receptor antagonist
8072	-38.06	cp	BRD-K79090631	CGP-60474	CDK inhibitor
8071	-38.04	cp	BRD-K62056274	quipazine	Serotonin receptor agonist
8067	-38.02	cp	BRD-K32645441	dipropyl-5ct	Serotonin receptor agonist
8063	-37.55	cp	BRD-A96255180	ribavirin	Antiviral
8062	-37.49	cp	BRD-K70511574	sunitinib	PLK inhibitor
8056	-37.17	cp	BRD-K71823332	epothilone-a	Microtubule stabilizing agent
8055	-37.05	cp	BRD-A48720949	testosterone	androgen receptor agonist
8053	-37.02	cp	BRD-K07762753	aminopurvalanol-a	Tyrosine kinase inhibitor
8052	-36.96	cp	BRD-A32349859	methyl-angolensate	Apoptosis inhibitor
8049	-36.53	cp	BRD-A52172093	VU-0413807-2	Calcium channel blocker
8047	-36.48	cp	BRD-U88459701	atorvastatin	HMGCR inhibitor
8046	-36.42	cp	BRD-K52459643	prostaglandin-e1	Prostanoid receptor agonist
