# Supplementary material for: Drug repurposing in psoriasis, performed by reversal of disease-associated gene expression profiles
Source: Comput Struct Biotechnol J. 2022 Nov 9;20:6097–107. doi: 10.1016/j.csbj.2022.10.046 (PMC9668643; doi:10.1016/j.csbj.2022.10.046)
Supplement: Supplementary data 2 [file mmc2.xlsx]

## Sheet: export_per_drug_GSE14905
Rank	Score	Type	ID	Name	Description
8556	-99.26	cp	BRD-K44084986	Y-27632	Rho associated kinase inhibitor
8553	-98.48	cp	BRD-K76698671	HNHA	HDAC inhibitor
8552	-98.24	cp	BRD-K14329163	BAY-K8644	Calcium channel activator
8550	-97.85	cp	BRD-K59184148	SB-216763	Glycogen synthase kinase inhibitor
8549	-97.39	cp	BRD-K81376179	TCS-359	FLT3 inhibitor
8548	-97.21	cp	BRD-K49519144	LY-2140023	Glutamate receptor agonist
8547	-97.18	cp	BRD-K28120222	parthenolide	NFkB pathway inhibitor
8537	-95.03	cp	BRD-K98548675	parthenolide	NFkB pathway inhibitor
8536	-94.7	cp	BRD-K46212057	voriconazole	Cytochrome P450 inhibitor
8534	-94.53	cp	BRD-K36395411	SB-206553	Serotonin receptor antagonist
8531	-94.39	cp	BRD-K84085265	CG-930	JNK inhibitor
8528	-93.82	cp	BRD-K16508793	diazepam	Benzodiazepine receptor agonist
8527	-93.72	cp	BRD-A24429032	HEAT	Adrenergic receptor antagonist
8524	-93.31	cp	BRD-K61341215	vecuronium	Acetylcholine receptor antagonist
8518	-92.55	cp	BRD-K28470988	L-690330	Inositol monophosphatase inhibitor
8507	-90.63	cp	BRD-K17008822	BD-1008	Sigma receptor antagonist
8504	-90.19	cp	BRD-A51382177	fosinopril	ACE inhibitor
8501	-89.91	cp	BRD-K32610195	androstenedione	Cytochrome P450 inhibitor
8500	-89.89	cp	BRD-K84141129	VU-0400193-3	Glutamate receptor modulator
8496	-89.38	cp	BRD-K29582115	ziprasidone	Dopamine receptor antagonist
8493	-89.15	cp	BRD-K49404994	levetiracetam	Calcium channel blocker
8494	-89.15	cp	BRD-K19554809	MK-212	Serotonin receptor agonist
8492	-89.01	cp	BRD-A25775766	securinine	GABA receptor antagonist
8490	-88.58	cp	BRD-A15530910	carpindolol	Adrenergic receptor antagonist
8489	-88.53	cp	BRD-K79404599	enzastaurin	PKC inhibitor
8488	-88.42	cp	BRD-K27665173	D-64406	PDGFR receptor inhibitor
8486	-88.29	cp	BRD-K86465814	HO-013	PPAR receptor agonist
8484	-87.86	cp	BRD-K34776109	glimepiride	Insulin secretagogue
8483	-87.63	cp	BRD-K68867920	quetiapine	Dopamine receptor antagonist
8482	-87.47	cp	BRD-K33583600	isoliquiritigenin	Guanylate cyclase activator
8479	-86.82	cp	BRD-K13571841	pepstatin	Aspartic protease inhibitor
8474	-86.03	cp	BRD-K35573744	erbstatin-analog	EGFR inhibitor
8473	-85.56	cp	BRD-A65440446	cimaterol	Adrenergic receptor agonist
8471	-85.3	cp	BRD-K77625572	etomoxir	Carnitine palmitoyltransferase inhibitor
8459	-83.84	cp	BRD-K02607075	tubocurarine	Acetylcholine receptor antagonist
8457	-83.39	cp	BRD-K59633790	VU-0420363-1	SARS coronavirus 3C-like protease inhibitor
8456	-83.38	cp	BRD-K57926513	tyrphostin-AG-1295	PDGFR receptor inhibitor
8455	-83.31	cp	BRD-K15402119	huperzine-a	Acetylcholinesterase inhibitor
8454	-83.3	cp	BRD-K52721684	PCO-400	Potassium channel activator
8451	-83.17	cp	BRD-A00267231	hemado	Adenosine receptor agonist
8449	-82.97	cp	BRD-A99571536	dubinidine	Anti-epileptic
8448	-82.93	cp	BRD-A59215453	lobelanidine	Acetylcholine receptor antagonist
8446	-82.45	cp	BRD-K34092021	arvanil	TRPV agonist
8444	-82.17	cp	BRD-K93433262	alfacalcidol	Vitamin D receptor agonist
8442	-81.87	cp	BRD-K79437791	acetyl-farnesyl-cysteine	Inhibitor of methylation of endogenous isoprenylated proteins
8436	-81.09	cp	BRD-A13133631	fluorometholone	Glucocorticoid receptor agonist
8434	-81.05	cp	BRD-K57011718	UK-356618	Metalloproteinase inhibitor
8430	-80.53	cp	BRD-K52751261	TAK-715	p38 MAPK inhibitor
8418	-78.81	cp	BRD-K94919853	10H-phenothiazin-10-yl)(p-tolyl)methanone	Butyrylcholinesterase inhibitor
8417	-78.79	cp	BRD-K55191674	benzylpenicillin	Penicillin binding protein inhibitor
8416	-78.56	cp	BRD-K22631935	neurodazine	Neurogenesis of non-pluripotent C2C12 myoblast inducer
8411	-77.97	cp	BRD-K06878038	deferiprone	Chelating agent
8410	-77.86	cp	BRD-K50128260	sildenafil	Phosphodiesterase inhibitor
8406	-77.06	cp	BRD-K32828673	chelidonine	Tubulin inhibitor
8401	-76.6	cp	BRD-K92731339	perindopril	ACE inhibitor
8400	-76.56	cp	BRD-K67578145	GDC-0879	RAF inhibitor
8395	-75.92	cp	BRD-K92301463	16,16-dimethylprostaglandin-e2	Prostanoid receptor agonist
8394	-75.48	cp	BRD-K04414442	SB-222200	Tachykinin antagonist
8384	-74.35	cp	BRD-A62057054	MDL-11939	Serotonin receptor antagonist
8383	-74.18	cp	BRD-K11107424	tiotidine	Histamine receptor antagonist
8382	-74.15	cp	BRD-K48932581	cetraxate	Mucus protecting agent
8380	-73.83	cp	BRD-K78278890	NM-PP1	Mutant kinase inhibitor
8379	-73.52	cp	BRD-K94176593	TWS-119	Glycogen synthase kinase inhibitor
8375	-72.88	cp	BRD-K50660797	epicatechin	Bacterial DNA gyrase inhibitor
8374	-72.81	cp	BRD-A37052580	physostigmine	Acetylcholinesterase inhibitor
8373	-72.64	cp	BRD-K89152108	liothyronine	Thyroid hormone stimulant
8371	-72.49	cp	BRD-K03557653	sappanone-a	Tyrosinase inhibitor
8370	-72.27	cp	BRD-K56450366	NSC-94258	Antineoplastic
8369	-72.22	cp	BRD-K31283835	tofacitinib	JAK inhibitor
8365	-71.78	cp	BRD-K78373679	RO-3306	CDK inhibitor
8360	-71.38	cp	BRD-A08709697	heliotrine	Pyrrolizidine alkaloid
8358	-71.24	cp	BRD-A39969961	eplerenone	Cytochrome P450 inhibitor
8350	-70.2	cp	BRD-A17819071	gedunin	HSP inhibitor
8348	-70.07	cp	BRD-A65597028	RX-821002	Adrenergic receptor antagonist
8345	-69.64	cp	BRD-A68039575	liquiritigenin	Aromatase inhibitor
8343	-69.38	cp	BRD-A24543851	nornicotine	Acetylcholine receptor agonist
8342	-68.97	cp	BRD-K20152659	gamma-homolinolenic-acid	Cholesterol inhibitor
8341	-68.81	cp	BRD-K37846922	3,3'-diindolylmethane	CHK inhibitor
8340	-68.74	cp	BRD-K84987553	MDM2-inhibitor	MDM inhibitor
8336	-68.09	cp	BRD-K20742498	RS-39604	Serotonin receptor antagonist
8332	-67.18	cp	BRD-K48427617	U-0124	MEK inhibitor
8329	-66.76	cp	BRD-K73982490	BI-78D3	JNK inhibitor
8324	-66.06	cp	BRD-K61993165	niacin	NAD precursor with lipid lowering effects
8317	-64.94	cp	BRD-A36267905	buphenine	Adrenergic receptor agonist
8316	-64.91	cp	BRD-K33572481	taurodeoxycholic-acid	Bile acid
8315	-64.83	cp	BRD-A42346008	metanephrine	Epinephrine metabolite
8314	-64.6	cp	BRD-K02590140	O-2050	Cannabinoid receptor antagonist
8310	-64.29	cp	BRD-K40742111	baeomycesic-acid	Lipoxygenase inhibitor
8309	-64.27	cp	BRD-A37776212	ICI-204448	Opioid receptor agonist
8304	-63.99	cp	BRD-K81062487	taurocholic-acid	Bile acid
8302	-63.75	cp	BRD-K03600606	catechin	Beta secretase inhibitor
8299	-63.2	cp	BRD-K28428262	brivanib	FGFR inhibitor
8298	-62.76	cp	BRD-K94512704	spiramide	Dopamine receptor antagonist
8297	-62.73	cp	BRD-K61737877	VEGF-receptor-2-kinase-inhibitor-IV	VEGFR inhibitor
8294	-62.7	cp	BRD-K13927029	retinol	Retinoid receptor ligand
8292	-62.23	cp	BRD-A35033682	eriodictyol	Cytochrome P450 inhibitor
8291	-62.14	cp	BRD-A84174393	meloxicam	Cyclooxygenase inhibitor
8288	-61.38	cp	BRD-K26674531	GR-235	Estrogen receptor agonist
8286	-61.35	cp	BRD-K67298865	SB-431542	TGF beta receptor inhibitor
8284	-60.79	cp	BRD-A71765365	mepireserpate	Catecholamine depleting sympatholytic
8283	-60.73	cp	BRD-K77998258	ganglioside	SRC activator
8277	-58.84	cp	BRD-K95309561	dienestrol	Estrogen receptor agonist
8272	-58.2	cp	BRD-K51223576	AG-99	Tyrosine kinase inhibitor
8268	-57.9	cp	BRD-K46317332	proadifen	Nitric oxide synthase inhibitor
8264	-57.52	cp	BRD-A68631409	evodiamine	ATPase inhibitor
8259	-56.74	cp	BRD-K33818169	GW-3965	LXR agonist
8253	-56.14	cp	BRD-K29673530	hypericin	Tyrosine kinase inhibitor
8251	-56.05	cp	BRD-A32836748	leu-enkephalin	Opioid receptor agonist
8243	-55.24	cp	BRD-K34098590	tienilic-acid	Sodium/potassium/chloride transporter inhibitor
8240	-55.21	cp	BRD-K61691971	avrainvillamide-analog-1	nucleophosmin inhibitor
8237	-54.81	cp	BRD-K57546357	prunetin	Breast cancer resistance protein inhibitor
8233	-54.56	cp	BRD-K72034655	peucedanin	Apoptosis stimulant
8229	-54.11	cp	BRD-K79124250	ioxaglic-acid	Radiopaque medium
8227	-54.05	cp	BRD-K46384212	o-3M3FBS	phospholipase activator
8224	-54.01	cp	BRD-K70881766	solanine	Acetylcholinesterase inhibitor
8223	-53.91	cp	BRD-K76872913	benzanthrone	Aromatic hydrocarbon derivative
8222	-53.74	cp	BRD-A33833419	TER-14687	Inhibitor of translocation of PKCq in T cells
8221	-53.35	cp	BRD-K80970344	pyrrolidine-dithiocarbamate	NFkB pathway inhibitor
8219	-52.97	cp	BRD-K99946902	hexylresorcinol	Local anesthetic
8217	-52.75	cp	BRD-K19227686	phenolphthalein	Indicator dye
8214	-52.6	cp	BRD-K96799727	pifithrin-mu	HSP inhibitor
8212	-52.3	cp	BRD-M30523314	vinorelbine	Tubulin inhibitor
8211	-52.17	cp	BRD-K73824630	skatole	Thrombin inhibitor
8209	-51.79	cp	BRD-K50311478	tosyl-phenylalanyl-chloromethyl-ketone	Chymotrypsin inhibitor
8204	-51.49	cp	BRD-A39052811	mosapride	Serotonin receptor agonist
8203	-51.39	cp	BRD-K19796430	erismodegib	Smoothened receptor antagonist
8202	-51.38	cp	BRD-A24228527	ofloxacin	Bacterial DNA gyrase inhibitor
8200	-51.26	cp	BRD-A07395371	esmolol	Adrenergic receptor antagonist
8195	-50.82	cp	BRD-K62353524	DY-131	Estrogen receptor agonist
8191	-50.47	cp	BRD-K91696562	orantinib	FGFR inhibitor
8189	-49.99	cp	BRD-K46766488	S-14506	Serotonin receptor agonist
8188	-49.98	cp	BRD-A15435692	BMY-14802	Sigma receptor antagonist
8186	-49.8	cp	BRD-K72895815	SSR-69071	Leukocyte elastase inhibitor
8184	-49.53	cp	BRD-A78295502	hydroquinine	Antiarrhythmic
8179	-48.84	cp	BRD-K08109516	L-701324	Glutamate receptor antagonist
8177	-48.8	cp	BRD-A39230911	chlorphensin	Muscle relaxant
8176	-48.79	cp	BRD-A43150328	penicillic-acid	other antibiotic
8174	-48.68	cp	BRD-K47639036	flavoxate	Acetylcholine receptor antagonist
8170	-48.42	cp	BRD-K09436313	prostaglandin	Prostanoid receptor antagonist
8167	-48.11	cp	BRD-K07996107	harpagoside	Acetylcholinesterase inhibitor
8161	-47.32	cp	BRD-K05396879	15-delta-prostaglandin-j2	PPAR receptor agonist
8156	-47.14	cp	BRD-K64785675	TG100-115	-666
8157	-47.14	cp	BRD-A01145011	zebularine	DNA methyltransferase inhibitor
8155	-47.02	cp	BRD-K52512893	SC-19220	Prostanoid receptor antagonist
8150	-46.48	cp	BRD-U44618005	WH-4023	SRC inhibitor
8149	-46.43	cp	BRD-K82941592	rosuvastatin	HMGCR inhibitor
8148	-46.41	cp	BRD-K74236984	UNC-0321	Histone lysine methyltransferase inhibitor
8146	-46.02	cp	BRD-K21350491	phenamil	TRPV antagonist
8145	-46.01	cp	BRD-A53576514	orphenadrine	Acetylcholine receptor antagonist
