# Supplementary material for: Drug repurposing in psoriasis, performed by reversal of disease-associated gene expression profiles
Source: Comput Struct Biotechnol J. 2022 Nov 9;20:6097–107. doi: 10.1016/j.csbj.2022.10.046 (PMC9668643; doi:10.1016/j.csbj.2022.10.046)
Supplement: Supplementary data 3 [file mmc3.xlsx]

## Sheet: Sheet1
GSE13355
Up	Down
SERPINB4	WIF1
DEFB4B	BTC
S100A7A	THRSP
PI3	IL37
PI3	CCL27
TCN1	THRSP
SERPINB3	KRT77
SPRR2C	PM20D1
AKR1B10	MSMB
SERPINB4	ELOVL3
S100A12	GAL
S100A9	MSH5-SAPCD1
C10orf99	FABP7
SERPINB3	ACSBG1
IL36G	C5orf46
SPRR2B	MSMB
C10orf99	FABP7
KYNU	FAR2
LCE3D	HSD11B1
S100A7	IL37
LTF	FAR2
CXCL8	HS3ST6
HPSE	WDR72
KRT16	THRSP
LCN2	SERPINA12
ADAMDEC1	HSD3B1
RHCG	CHP2
CHI3L2	TPPP
GDA	TMEM56
TMPRSS11D	STXBP6
S100A8	PIP
IGFL1	BTC
SLC6A14	TSPAN8
KYNU	ID4
OASL	EMX2
KLK13	MUC7
DSC2	ZDHHC11B
RRM2	SCGB2A1
KLK6	MIR1908
MMP12	MACROD2
OAS2	KRT79
CLEC7A	COCH
SPRR2G	F3
IFI27	CLDN8
SERPINB13	WNT2B
STAT1	MIR1908
ATP12A	ZBTB16
CCL20	GAN
MIR6732	LEPROT
SERPINB13	CLDN23
GJB2	AQP9
SERPINB13	POSTN
HERC6	LEPROT
CXCL10	GREM1
RGS1	LRRC17
SPRR3	CDHR1
IL36RN	MIR675
SPRR1A	LEPROT
CCL18	SOX5
CCL18	C1QTNF7
CXCL8	FA2H
TYMP	AGTR1
CXCL9	FADS2
CXCL13	SVIP
CCNB1	IGFL2
MPZL2	SLC1A6
RGS20	CYP39A1
KLK9	SLC46A2
A2ML1	SP8
PRSS27	LEPROT
KYNU	SOAT1
CXCL1	TMEM255A
SERPINB13	GREM2
TMC5	LOC100130476
GZMB	ZNF273
TGM1	CMAHP
TTC39A	SCEL
WDR66	CST6
HAS3	NR1D1
CD274	NR3C2
LOC100129518	OSR2
OAS1	SCD5
EPSTI1	CD207
MXD1	FLG2
DSC2	PTPN21
RSAD2	LOC101930404
CNFN	RGMB
ISG15	LGR5
NAMPT	MIR1908
PDZK1IP1	DES
DSC2	FHL1
CD24	UST
LOC100129518	SORBS1
RSAD2	SORD
PDZK1IP1	GREM1
ARNTL2	CRAT
HAUS7	C14orf132
RRM2	SCGB1D2
