# Supplementary material for: Drug repurposing in psoriasis, performed by reversal of disease-associated gene expression profiles
Source: Comput Struct Biotechnol J. 2022 Nov 9;20:6097–107. doi: 10.1016/j.csbj.2022.10.046 (PMC9668643; doi:10.1016/j.csbj.2022.10.046)
Supplement: Supplementary data 4 [file mmc4.xlsx]

## Sheet: Sheet1
GSE14905
Up	Down
THRSP	SERPINB4
SCGB1D2	DEFB4B
PIP	S100A7A
SCGB2A2	SERPINB4
DCD	S100A9
FOS	SPRR2C
KRT77	PI3
PDK4	SERPINB3
BTC	PI3
THRSP	TCN1
ATF3	SERPINB3
FABP4	S100A12
MIR6883	C10orf99
CLDN8	LCE3D
ADRB2	C10orf99
PM20D1	SPRR2B
MUC7	S100A7
ANXA1	IGFL1
WDR72	LCN2
STC1	IL36G
JUN	AKR1B10
LPL	SPRR2G
ZBTB16	GDA
NR1D1	KLK6
HSD11B1	S100A8
FOSB	ATP12A
CYR61	KRT16
KRT19	HPSE
C10orf10	SPRR3
CYR61	KYNU
PPFIBP1	KLK13
NR4A2	TMPRSS11D
PPARGC1A	CLEC7A
JUN	CHI3L2
NR4A2	LTF
APOC1	KYNU
KLHL24	CXCL9
FAM13A	PRSS27
ADIPOQ	OAS2
LPL	CXCL10
MIR6883	MMP12
NR1D1	SPRR1A
HIST1H2BJ	RRM2
SIK1	RNASE7
AGTR1	OASL
NR4A2	SERPINB13
SFRP1	RHCG
WIF1	SPRR1A
DUSP1	FCHSD1
FABP4	ADAMDEC1
LOC106146153	SERPINB13
MIR6883	SERPINB13
KLF9	EPSTI1
SCGB2A1	RGS20
PPP1R1B	KRT6A
GABRP	KLK13
RHPN2	KIAA0101
ZBTB20	KRT6C
SLC2A3	CD24
NR4A1	HAL
APOLD1	SPRR1B
EGR1	LYZ
ADH1B	OAS1
MFSD4A	ARG1
WFDC3	ARNTL2
GAL	RRM2
TMEM56	HAUS7
JUN	CLEC7A
GPAM	CXCL8
TSPAN8	CMPK2
RHOB	WFDC12
SORBS2	SERPINB13
ADH1B	OAS1
ZNF667-AS1	SLC26A9
DUSP1	TMC5
KRT18	GJB2
MALAT1	CHRNA9
DNER	HERC6
OGN	MX1
ACACB	RSAD2
CCL27	WDR66
C7	DSC2
MIR675	GM2A
SORBS1	SLC44A5
TIAM2	CD24
PPFIBP1	KYNU
STC1	IFI44L
FGFBP2	OASL
MMP7	KLK9
MALAT1	CNFN
RGPD2	HYAL4
TIMP3	CCNB1
APOD	GALNT6
IL6	SLC6A14
RBP4	ARNTL2
SCN7A	RSAD2
JUN	GDPD3
SFRP1	SLC7A11
